# Supplementary material for: The Impact of Gestational Diabetes Mellitus (GDM) on the Development and Composition of the Neonatal Gut Microbiota: A Systematic Review
Source: Microorganisms. 2024 Jul 31;12(8):1564. doi: 10.3390/microorganisms12081564 (PMC11356352; doi:10.3390/microorganisms12081564)
Supplement: Supplementary file 1 [file microorganisms-12-01564-s001.zip]

Archive with 1 entries (1 files):
- microorganisms-3109953-supplementary.pdf
